# Supplementary material for: Effects of elevated carbon dioxide on male and female behavioural lateralization in a temperate goby
Source: R Soc Open Sci. 2018 Mar 28;5(3):171550. doi: 10.1098/rsos.171550 (PMC5882688; doi:10.1098/rsos.171550)
Supplement: Raw data [file rsos171550supp2.xlsx]

## Sheet: Sheet1
Year	Date	Treatment	Tank	Testing order	Order	Sex	Left	Right	Max	Total	Relative lat.	Absolute lat.
2014	25 may	CO2	A	1	1	Female	5	5	5	10	0	0
2014	25 may	CO2	A	2	2	Female	2	8	8	10	60	60		Year	The years the studies were performed, 2014 and 2017
2014	25 may	CO2	A	3	3	Female	5	5	5	10	0	0		Date	The date the lateralisation tests were run
2014	25 may	CO2	A	4	4	Female	6	4	6	10	-20	20		Treatment	Control and high CO2
2014	25 may	CO2	A	5	5	Female	4	6	6	10	20	20		Tank	Exposure tank
2014	25 may	CO2	A	6	6	Female	5	5	5	10	0	0		Testing order	Testing order per exposure tank
2014	25 may	CO2	A	7	7	Female	6	4	6	10	-20	20		Order	Testing order per water change
2014	25 may	CO2	A	8	8	Female	9	1	9	10	-80	80		Sex	Females and males
2014	25 may	CO2	A	9	9	Female	2	8	8	10	60	60		Left	Total number of turns to the left
2014	25 may	CO2	A	10	10	Female	8	2	8	10	-60	60		Right	Total number of turns to the right
2014	25 may	CO2	A	11	1	Female	7	3	7	10	-40	40		Max	Maximum number of turns to the preferred side
2014	25 may	CO2	A	12	2	Female	4	6	6	10	20	20		Total	Total number of turns (always 10)
2014	25 may	CO2	A	13	3	Female	3	7	7	10	40	40		Relative lat	Relative lateralisation index, [(turns to the right-turns to the left)/(turns to the right+turns to the left)]*100
2014	25 may	CO2	A	14	4	Female	5	5	5	10	0	0		Absolute lat	Absolute lateralisation index, the absolute value of the relative lateralisation index
2014	25 may	CO2	A	15	5	Female	4	6	6	10	20	20
2014	25 may	CO2	A	16	6	Female	6	4	6	10	-20	20
2014	25 may	CO2	A	17	7	Female	6	4	6	10	-20	20
2014	25 may	CO2	A	18	8	Female	8	2	8	10	-60	60
2014	25 may	CO2	A	19	9	Female	8	2	8	10	-60	60
2014	25 may	CO2	A	20	10	Female	4	6	6	10	20	20
2014	25 may	CO2	A	21	11	Female	8	2	8	10	-60	60
2014	25 may	CO2	A	22	12	Female	7	3	7	10	-40	40
2014	25 may	CO2	A	23	13	Female	6	4	6	10	-20	20
2014	25 may	CO2	A	24	14	Female	4	6	6	10	20	20
2014	25 may	Control	B	1	1	Female	3	7	7	10	40	40
2014	25 may	Control	B	2	2	Female	6	4	6	10	-20	20
2014	25 may	Control	B	3	3	Female	4	6	6	10	20	20
2014	25 may	Control	B	4	4	Female	5	5	5	10	0	0
2014	25 may	Control	B	5	5	Female	6	4	6	10	-20	20
2014	25 may	Control	B	6	6	Female	2	8	8	10	60	60
2014	25 may	Control	B	7	7	Female	5	5	5	10	0	0
2014	25 may	Control	B	8	8	Female	2	8	8	10	60	60
2014	25 may	Control	B	9	9	Female	4	6	6	10	20	20
2014	25 may	Control	B	10	10	Female	3	7	7	10	40	40
2014	25 may	Control	B	11	1	Female	4	6	6	10	20	20
2014	25 may	Control	B	12	2	Female	3	7	7	10	40	40
2014	25 may	Control	B	13	3	Female	7	3	7	10	-40	40
2014	25 may	Control	B	14	4	Female	5	5	5	10	0	0
2014	25 may	Control	B	15	5	Female	3	7	7	10	40	40
2014	25 may	Control	B	16	6	Female	4	6	6	10	20	20
2014	25 may	Control	B	17	7	Female	2	8	8	10	60	60
2014	25 may	Control	B	18	8	Female	5	5	5	10	0	0
2014	25 may	Control	B	19	9	Female	6	4	6	10	-20	20
2014	25 may	Control	B	20	10	Female	2	8	8	10	60	60
2014	25 may	Control	B	22	1	Female	6	4	6	10	-20	20
2014	25 may	Control	B	23	2	Female	7	3	7	10	-40	40
2014	25 may	Control	B	24	3	Female	5	5	5	10	0	0
2014	25 may	Control	B	25	4	Female	9	1	9	10	-80	80
2014	25 may	Control	B	26	5	Female	6	4	6	10	-20	20
2014	25 may	Control	B	27	6	Female	3	7	7	10	40	40
2014	25 may	Control	B	28	7	Female	4	6	6	10	20	20
2014	25 may	Control	B	29	8	Female	5	5	5	10	0	0
2014	25 may	Control	B	30	9	Female	3	7	7	10	40	40
2014	25 may	Control	B	31	10	Female	4	6	6	10	20	20
2014	31 may	CO2	C	1	1	Male	5	5	5	10	0	0
2014	31 may	CO2	C	2	2	Male	5	5	5	10	0	0
2014	31 may	CO2	C	3	3	Male	7	3	7	10	-40	40
2014	31 may	CO2	C	4	4	Male	10	0	10	10	-100	100
2014	31 may	CO2	C	5	5	Male	6	4	6	10	-20	20
2014	31 may	CO2	C	6	6	Male	7	3	7	10	-40	40
2014	31 may	CO2	C	7	7	Male	6	4	6	10	-20	20
2014	31 may	CO2	C	8	8	Male	0	10	10	10	100	100
2014	31 may	CO2	C	9	9	Male	2	8	8	10	60	60
2014	31 may	CO2	C	10	10	Male	5	5	5	10	0	0
2014	31 may	CO2	C	11	1	Male	7	3	7	10	-40	40
2014	31 may	CO2	C	12	2	Male	7	3	7	10	-40	40
2014	31 may	CO2	C	13	3	Male	8	2	8	10	-60	60
2014	31 may	CO2	C	14	4	Male	4	6	6	10	20	20
2014	31 may	CO2	C	15	5	Male	5	5	5	10	0	0
2014	31 may	CO2	C	16	6	Male	6	4	6	10	-20	20
2014	31 may	CO2	C	17	7	Male	7	3	7	10	-40	40
2014	31 may	CO2	C	18	8	Male	5	5	5	10	0	0
2014	31 may	CO2	C	19	9	Male	6	4	6	10	-20	20
2014	31 may	Control	D	1	1	Male	4	6	6	10	20	20
2014	31 may	Control	D	2	2	Male	4	6	6	10	20	20
2014	31 may	Control	D	3	3	Male	0	10	10	10	100	100
2014	31 may	Control	D	4	4	Male	4	6	6	10	20	20
2014	31 may	Control	D	5	5	Male	5	5	5	10	0	0
2014	31 may	Control	D	6	6	Male	4	6	6	10	20	20
2014	31 may	Control	D	7	7	Male	1	9	9	10	80	80
2014	31 may	Control	D	8	8	Male	4	6	6	10	20	20
2014	31 may	Control	D	9	9	Male	8	2	8	10	-60	60
2014	31 may	Control	D	10	10	Male	5	5	5	10	0	0
2014	31 may	Control	D	11	11	Male	4	6	6	10	20	20
2017	2017-06-27	CO2	1	1	1	Male	6	4	6	10	-20	20
2017	2017-06-27	CO2	1	2	2	Male	2	8	8	10	60	60
2017	2017-06-27	CO2	1	3	3	Male	5	5	5	10	0	0
2017	2017-06-27	CO2	1	4	4	Male	9	1	9	10	-80	80
2017	2017-06-27	CO2	1	5	5	Male	10	0	10	10	-100	100
2017	2017-06-27	CO2	1	6	6	Male	6	4	6	10	-20	20
2017	2017-06-27	CO2	1	7	7	Male	0	10	10	10	100	100
2017	2017-06-27	CO2	1	8	8	Male	3	7	7	10	40	40
2017	2017-06-27	CO2	1	9	9	Male	7	3	7	10	-40	40
2017	2017-06-27	CO2	1	10	10	Male	5	5	5	10	0	0
2017	2017-06-27	CO2	1	11	11	Male	3	7	7	10	40	40
2017	2017-06-27	CO2	1	12	12	Male	3	7	7	10	40	40
2017	2017-06-27	CO2	1	13	13	Male	6	4	6	10	-20	20
2017	2017-06-27	CO2	1	14	14	Male	6	4	6	10	-20	20
2017	2017-06-27	Control	4	1	1	Male	3	7	7	10	40	40
2017	2017-06-27	Control	4	2	2	Male	2	8	8	10	60	60
2017	2017-06-27	Control	4	3	3	Male	4	6	6	10	20	20
2017	2017-06-27	Control	4	4	4	Male	3	7	7	10	40	40
2017	2017-06-27	Control	4	5	5	Male	5	5	5	10	0	0
2017	2017-06-27	Control	4	6	6	Male	5	5	5	10	0	0
2017	2017-06-27	Control	4	7	7	Male	5	5	5	10	0	0
2017	2017-06-27	Control	4	8	8	Male	4	6	6	10	20	20
2017	2017-06-27	Control	4	9	9	Male	2	8	8	10	60	60
2017	2017-06-27	Control	4	10	10	Male	7	3	7	10	-40	40
2017	2017-06-27	Control	4	11	11	Male	4	6	6	10	20	20
2017	2017-06-27	Control	8	1	1	Female	3	7	7	10	40	40
2017	2017-06-27	Control	8	2	2	Female	6	4	6	10	-20	20
2017	2017-06-27	Control	8	3	3	Female	6	4	6	10	-20	20
2017	2017-06-27	Control	8	4	4	Female	4	6	6	10	20	20
2017	2017-06-27	Control	8	5	5	Female	2	8	8	10	60	60
2017	2017-06-27	Control	8	6	6	Female	2	8	8	10	60	60
2017	2017-06-27	Control	8	7	7	Female	5	5	5	10	0	0
2017	2017-06-27	Control	8	8	8	Female	5	5	5	10	0	0
2017	2017-06-27	CO2	5	1	1	Female	2	8	8	10	60	60
2017	2017-06-27	CO2	5	2	2	Female	9	1	9	10	-80	80
2017	2017-06-27	CO2	5	3	3	Female	8	2	8	10	-60	60
2017	2017-06-27	CO2	5	4	4	Female	7	3	7	10	-40	40
2017	2017-06-27	CO2	5	5	5	Female	8	2	8	10	-60	60
2017	2017-06-27	CO2	5	6	6	Female	4	6	6	10	20	20
2017	2017-06-27	CO2	5	7	7	Female	4	6	6	10	20	20
2017	2017-06-27	CO2	5	8	8	Female	2	8	8	10	60	60
2017	2017-06-27	CO2	5	9	9	Female	1	9	9	10	80	80
2017	2017-06-27	CO2	5	10	10	Female	5	5	5	10	0	0
2017	2017-06-27	CO2	6	1	1	Female	4	6	6	10	20	20
2017	2017-06-27	CO2	6	2	2	Female	0	10	10	10	100	100
2017	2017-06-27	CO2	6	3	3	Female	4	6	6	10	20	20
2017	2017-06-27	CO2	6	4	4	Female	7	3	7	10	-40	40
2017	2017-06-27	CO2	6	5	5	Female	8	2	8	10	-60	60
2017	2017-06-27	CO2	6	6	6	Female	7	3	7	10	-40	40
2017	2017-06-27	CO2	6	7	7	Female	7	3	7	10	-40	40
2017	2017-06-27	CO2	6	8	8	Female	6	4	6	10	-20	20
2017	2017-06-27	CO2	6	9	9	Female	5	5	5	10	0	0
2017	2017-06-27	CO2	6	10	10	Female	5	5	5	10	0	0
2017	2017-06-27	Control	3	1	1	Male	9	1	9	10	-80	80
2017	2017-06-27	Control	3	2	2	Male	3	7	7	10	40	40
2017	2017-06-27	Control	3	3	3	Male	4	6	6	10	20	20
2017	2017-06-27	Control	3	4	4	Male	6	4	6	10	-20	20
2017	2017-06-27	Control	3	5	5	Male	5	5	5	10	0	0
2017	2017-06-27	Control	3	6	6	Male	6	4	6	10	-20	20
2017	2017-06-27	Control	3	7	7	Male	7	3	7	10	-40	40
2017	2017-06-27	Control	3	8	8	Male	4	6	6	10	20	20
2017	2017-06-27	Control	3	9	9	Male	6	4	6	10	-20	20
2017	2017-06-27	Control	3	10	10	Male	0	10	10	10	100	100
2017	2017-06-28	CO2	2	1	1	Male	8	2	8	10	-60	60
2017	2017-06-28	CO2	2	2	2	Male	4	6	6	10	20	20
2017	2017-06-28	CO2	2	3	3	Male	10	0	10	10	-100	100
2017	2017-06-28	CO2	2	4	4	Male	5	5	5	10	0	0
2017	2017-06-28	CO2	2	5	5	Male	7	3	7	10	-40	40
2017	2017-06-28	CO2	2	6	6	Male	5	5	5	10	0	0
2017	2017-06-28	CO2	2	7	7	Male	5	5	5	10	0	0
2017	2017-06-28	CO2	2	8	8	Male	3	7	7	10	40	40
2017	2017-06-28	CO2	2	9	9	Male	9	1	9	10	-80	80
2017	2017-06-28	CO2	2	10	10	Female	8	2	8	10	-60	60
2017	2017-06-28	Control	7	1	1	Female	4	6	6	10	20	20
2017	2017-06-28	Control	7	2	2	Female	3	7	7	10	40	40
2017	2017-06-28	Control	7	3	3	Female	3	7	7	10	40	40
2017	2017-06-28	Control	7	4	4	Female	7	3	7	10	-40	40
2017	2017-06-28	Control	7	5	5	Female	2	8	8	10	60	60
2017	2017-06-28	Control	7	6	6	Female	6	4	6	10	-20	20
2017	2017-06-28	Control	7	7	7	Female	3	7	7	10	40	40
2017	2017-06-28	Control	7	8	8	Female	4	6	6	10	20	20
2017	2017-06-28	Control	7	9	9	Female	3	7	7	10	40	40
